# Supplementary material for: Determinants of Health-Related Quality of Life (HRQoL) in the Multiethnic Singapore Population – A National Cohort Study
Source: PLoS One. 2013 Jun 27;8(6):e67138. doi: 10.1371/journal.pone.0067138 (PMC3695030; doi:10.1371/journal.pone.0067138)
Supplement: Table S1 — Posthoc analysis (XLSX) [file pone.0067138.s001.xlsx]

## Sheet: Table S1
Post-hoc analysis of socio-demographics, clinical and lifestyle profile of study participants
Variables	Malay - Chinese		Indian - Chinese		Indian - Malay
	mean diff.	p-value	mean diff.	p-value	mean diff.	p-value
SF-36 norm-based scores, mean (SD)
Physical component summary score	-1.786	< 0.001*	-3.848	< 0.001*	-2.062	< 0.001*
Mental component summary score	1.693	< 0.001*	0.371	0.796	-1.322	0.005*
Age (years)
Mean (SD)	-1.7	< 0.001*	1.2	0.009*	2.9	< 0.001*
Anthropometric measurements, mean (SD)
Height (cm)	-1.47	< 0.001*	-0.661	0.189	0.809	0.253
Weight (kg)	7.367	< 0.001*	6.928	< 0.001*	-0.439	1
Body mass index	3.298	< 0.001*	2.899	< 0.001*	-0.398	0.173
Waist circumference (cm)	6.315	< 0.001*	8.364	< 0.001*	2.05	< 0.001*
Hip circumference (cm)	5.529	< 0.001*	5.747	< 0.001*	0.218	1
Waist-hip ratio	0.017	< 0.001*	0.037	< 0.001*	0.02	< 0.001
Blood pressure measurements, mean (SD)
Systolic blood pressure (mmHg)	5.361	< 0.001*	3.216	< 0.001*	-2.145	0.149
Diastolic blood pressure (mmHg)	2.437	< 0.001*	1.431	0.003*	-1.006	0.226
Laboratory measurements, mean (SD)
HOMA-IR	0.545	< 0.001*	1.331	< 0.001*	0.787	< 0.001*
log Insulin (mU/L)	0.223	< 0.001*	0.46	< 0.001*	0.236	< 0.001*
log Fasting plamsa glucose (mmol/L)	0.06	< 0.001*	0.107	< 0.001*	0.046	< 0.001*
log High-density lipoprotein (mmol/L)	-0.089	< 0.001*	-0.179	< 0.001*	-0.09	< 0.001*
log Low-density lipoprotein (mmol/L)	0.078	< 0.001*	0.051	< 0.001*	-0.027	0.146
log Cholesterol (mmol/L)	0.046	< 0.001*	-0.002	1	-0.048	< 0.001*
log Triglyceride (mmol/L)	0.172	< 0.001*	0.135	< 0.001*	-0.037	0.491
log C-reactive protein (mg/L)	0.569	< 0.001*	0.904	< 0.001*	0.335	< 0.001*
Family function measure,mean (SD)	3.5	< 0.001*	4.8	< 0.001*	1.3	0.224
Physical energy expenditure per day,mean (SD)	0.167	< 0.001*	0.145	< 0.001*	-0.021	1
* Bonferroni multiple-comparison tests are significant at 5% level.
