# Supplementary material for: Determinants of Health-Related Quality of Life (HRQoL) in the Multiethnic Singapore Population – A National Cohort Study
Source: PLoS One. 2013 Jun 27;8(6):e67138. doi: 10.1371/journal.pone.0067138 (PMC3695030; doi:10.1371/journal.pone.0067138)
Supplement: Table S2 — Univariate analysis (XLSX) [file pone.0067138.s002.xlsx]

## Sheet: Table S2
Univariate associations of PCS / MCS
	PCS				MCS
Variables	Overall	Chinese	Malay	Indian	Overall	Chinese	Malay	Indian
Age (years)	< 0.001†	< 0.001†	0.040†	< 0.001†	0.025†	0.718	0.061	0.013†
Gender	< 0.001†	< 0.001†	0.002†	< 0.001†	< 0.001†	< 0.001†	< 0.001†	< 0.001†
Ethnic group	< 0.001†				< 0.001†
Marital status	< 0.001†	< 0.001†	0.027†	< 0.001†	< 0.001†	< 0.001†	0.035†	0.001†
Education level	< 0.001†	< 0.001†	0.701	0.001†	< 0.001†	< 0.001†	0.020†	< 0.001†
Employment status	< 0.001†	< 0.001†	0.009†	< 0.001†	< 0.001†	0.008†	0.065	0.002†
Income category	< 0.001†	< 0.001†	0.010†	< 0.001†	< 0.001†	< 0.001†	< 0.001†	0.034†
Housing type	0.076	0.151	0.419	0.92	< 0.001†	< 0.001†	0.178	0.166
Anthropometric measurements
Height (cm)	< 0.001‡	< 0.001‡	0.001	< 0.001‡	0.015‡	0.255	0.991	< 0.001‡
Weight (kg)	0.008‡	0.94	0.919	0.596	0.026‡	0.149	0.964	0.789
Body mass index	< 0.001‡	< 0.001‡	0.019‡	0.001‡	0.219	0.217	0.923	0.025‡
Waist circumference (cm)	< 0.001‡	< 0.001‡	0.114	0.017‡	0.020‡	0.032‡	0.82	0.298
Hip circumference (cm)	< 0.001‡	< 0.001‡	0.025‡	0.024‡	0.249	0.217	0.489	0.020‡
Waist-hip ratio	< 0.001‡	0.019‡	0.856	0.309	0.013‡	0.025‡	0.764	0.351
Blood pressure measurements
Systolic blood pressure (mmHg)	< 0.001‡	< 0.001‡	0.825	0.002‡	0.028‡	0.016‡	0.161	0.101
Diastolic blood pressure (mmHg)	0.719	0.641	0.162	0.612	0.001‡	0.023‡	0.010‡	0.913
Laboratory measurements
HOMA-IR	< 0.001‡	0.001‡	0.685	0.084	0.16	0.164	0.707	0.132
log Insulin (mU/L)	< 0.001‡	< 0.001‡	0.077	0.033‡	0.028‡	0.098	0.58	0.002‡
log Fasting plamsa glucose (mmol/L)	< 0.001‡	< 0.001‡	0.157	0.010‡	0.231	0.949	0.333	0.024‡
log High-density lipoprotein (mmol/L)	< 0.001‡	0.129	0.467	0.723	0.003‡	0.105	0.265	< 0.001‡
log Low-density lipoprotein (mmol/L)	0.091	0.263	0.425	0.917	0.004‡	0.033‡	0.017‡	0.546
log Cholesterol (mmol/L)	0.107	0.05	0.418	0.711	0.048‡	0.13	0.004‡	0.081
log Triglyceride (mmol/L)	< 0.001‡	< 0.001‡	0.157	0.563	0.214	0.654	0.356	0.954
log C-reactive protein (mg/L)	< 0.001‡	< 0.001‡	0.006‡	0.138	0.292	0.716	0.856	< 0.001‡
History of co-morbidities, n (%)
Hypertension	< 0.001†	< 0.001†	0.669	0.012†	0.586	0.75	0.817	0.161
Diabetes mellitus	< 0.001†	< 0.001†	0.707	0.032†	< 0.001†	< 0.001†	< 0.001†	< 0.001†
Coronary heart disease	< 0.001†	< 0.001†	0.391	< 0.001†	0.002†	0.024†	0.089	0.147
Cerebrovascular accident (stroke)	< 0.001†	< 0.001†	0.665	< 0.001†	0.001†	0.084	0.009†	0.032†
Asthma lung disease	< 0.001†	< 0.001†	< 0.001†	0.749	0.004†	0.207	0.858	< 0.001†
Cancer	< 0.001†	< 0.001†	0.846	0.553	0.036†	0.046†	0.901	0.769
Musculoskeletal illness	< 0.001†	< 0.001†	< 0.001†	< 0.001†	< 0.001	< 0.001	0.046†	< 0.001†
On medication (hypertensive / diabetics / lipid-lowering)	< 0.001†	< 0.001†	0.385	< 0.001†	< 0.001†	< 0.001†	< 0.001†	< 0.001†
Smoking	0.001	0.002†	0.288	0.229	0.107	0.094	0.615	0.322
Alcohol consumption	< 0.001†	< 0.001†	0.025†	0.005†	< 0.001†	< 0.001†	0.676	0.003†
Family function measure	< 0.001‡	0.169	< 0.001‡	0.638	< 0.001‡	< 0.001‡	< 0.001‡	< 0.001‡
Physical energy expenditure per day	< 0.001‡	0.003‡	0.006‡	< 0.001‡	< 0.001‡	0.001‡	0.086	0.004‡
† ANOVA F statistics are significant at 5% level.
‡ Pearson Correlation Coefficients are significant at 5% level.
