# Supplementary material for: Determinants of Health-Related Quality of Life (HRQoL) in the Multiethnic Singapore Population – A National Cohort Study
Source: PLoS One. 2013 Jun 27;8(6):e67138. doi: 10.1371/journal.pone.0067138 (PMC3695030; doi:10.1371/journal.pone.0067138)
Supplement: Table S3 — PCS hierarchical regression model (from Model 1A to 5B) (XLS) [file pone.0067138.s003.xls]

## Sheet: PCS Model 1A
	PCS Model 1A Enter Socio-demographic Main Effects
		Overall			Malay vs. Chinese Interaction			Indian vs. Chinese Interaction
		Adj. R2 = 9.037%
		N = 2,678
	Variables	β	P-value		β	P-value		β	P-value
	(Constant)	54.1225	2e-16
	Age (years)	-0.07419	0.000796	*
	Gender
	Male (Base reference)
	Female	-1.28653	0.001693	*
	Ethnic group
	Chinese (Base reference)
	Malay	-2.6597	1.1e-06	*
	Indian	-4.18095	2e-16	*
	Marital status
	Currently married (Base reference)
	Never married	-0.7508	0.219313
	Separated / divorced	0.63249	0.579919
	Widowed	-2.83441	0.007253	*
	Education level
	Primary (Base reference)
	Secondary	0.04669	0.931872
	Tertiary	-0.06054	0.921879
	Employment status
	Working (Base reference)
	Student	0.16248	0.950972
	Housewife	-2.5172	3.76e-05	*
	Retired	-1.76886	0.046848	*
	Unemployed (able)	-2.24632	0.135289
	Unemployed (unable)	-0.1407	0.94455
	Others	-8.4796	0.002937	*
	Income category
	< $2000 (Base reference)
	$2000-$3999	1.11471	0.024204	*
	$4000-$5999	1.26499	0.036461	*
	$6000-$9999	3.10745	5.5e-06	*
	>$10,000	4.04359	2.25e-06	*
	Housing type
	Small public housing (Base reference)
	Large public housing	-0.47724	0.386988
	Private housing	-1.32224	0.070782
	* Beta coefficients are significant at 5% level.

## Sheet: PCS Model 1B
	PCS Model 1B Forward Selection with Socio-demographic Interaction Effects by Ethnicity
		Overall			Malay vs. Chinese Interaction			Indian vs. Chinese Interaction
		Adj. R2 = 9.80%
		N = 2,678
	Variables	β	P-value		β	P-value		β	P-value
	(Constant)	53.9507	2e-16
	Age (years)	-0.08266	0.000193	*
	Gender
	Male (Base reference)
	Female	-1.28653	0.001693	*	-3.10436	0.003218	*	-3.23271	0.001206	*
	Ethnic group
	Chinese (Base reference)
	Malay	-0.12012	0.930631
	Indian	-2.73982	0.028317	*
	Marital status
	Currently married (Base reference)
	Never married	-0.84695	0.164696
	Separated / divorced	0.67251	0.554702
	Widowed	-2.70447	0.010526	*
	Education level
	Primary (Base reference)
	Secondary	0.39329	0.554509		-1.24439	0.397313		-1.50575	0.262121
	Tertiary	-0.19349	0.787455		-1.8279	0.242095		1.69724	0.20533
	Employment status
	Working (Base reference)
	Student	0.47859	0.855963
	Housewife	-2.27503	0.000197	*
	Retired	-1.67762	0.058398
	Unemployed (able)	-2.13272	0.155103
	Unemployed (unable)	0.19855	0.921661
	Others	-8.78038	0.002007	*
	Income category
	< $2000 (Base reference)
	$2000-$3999	1.12462	0.02277	*
	$4000-$5999	1.11884	0.063687
	$6000-$9999	2.94956	1.55e-05	*
	>$10,000	3.9467	3.7e-06	*
	Housing type
	Small public housing (Base reference)
	Large public housing	-0.41167	0.454331
	Private housing	-1.1983	0.100515
	* Beta coefficients are significant at 5% level.

## Sheet: PCS Model 2A
	PCS Model 2A Forward Selection with Main Effects Anthropometrics
		Overall			Malay vs. Chinese Interaction			Indian vs. Chinese Interaction
		Adj. R2 = 10.58%
		N = 2,678
	Variables	β	P-value		β	P-value		β	P-value
	(Constant)	61.5358	2e-16
	Age (years)	-0.06666	0.0028	*
	Gender
	Male (Base reference)
	Female	-1.35765	0.007986	*	-2.60153	0.013568	*	-2.66776	0.007671	*
	Ethnic group
	Chinese (Base reference)
	Malay	0.13776	0.920186
	Indian	-2.29572	0.065652	*
	Marital status
	Currently married (Base reference)
	Never married	-0.98419	0.105279
	Separated / divorced	0.66699	0.556245
	Widowed	-2.77928	0.008294	*
	Education level
	Primary (Base reference)
	Secondary	0.32413	0.624772		-1.2305	0.400558		-1.45976	0.2749
	Tertiary	-0.31877	0.65572		-1.80677	0.245535		1.61238	0.226919
	Employment status
	Working (Base reference)
	Student	0.23971	0.927259
	Housewife	-2.17337	0.000357	*
	Retired	-1.84393	0.036826	*
	Unemployed (able)	-2.23391	0.134785
	Unemployed (unable)	0.24942	0.901257
	Others	-8.56594	0.002473	*
	Income category
	< $2000 (Base reference)
	$2000-$3999	1.03013	0.036299	*
	$4000-$5999	1.11977	0.062326
	$6000-$9999	2.98368	1.14e-05	*
	>$10,000	3.93719	3.55e-06	*
	Housing type
	Small public housing (Base reference)
	Large public housing	-0.33241	0.544156
	Private housing	-1.11396	0.125267
	Anthropometric measurements
	Height (cm)
	Weight (kg)
	Body mass index
	Waist circumference (cm)	-0.09459	9.72e-07	*
	Hip circumference (cm)
	Waist-hip ratio
	* Beta coefficients are significant at 5% level.

## Sheet: PCS Model 2B
	PCS Model 2B Forward Selection with Anthropometrics Interaction Effects by Ethnicity
		Overall			Malay vs. Chinese Interaction			Indian vs. Chinese Interaction
		Adj. R2 = 10.58%			No Change
		N = 2,678
	Variables	β	P-value		β	P-value		β	P-value
	(Constant)	61.5358	2e-16
	Age (years)	-0.06666	0.0028	*
	Gender
	Male (Base reference)
	Female	-1.35765	0.007986	*	-2.60153	0.013568	*	-2.66776	0.007671	*
	Ethnic group
	Chinese (Base reference)
	Malay	0.13776	0.920186
	Indian	-2.29572	0.065652	*
	Marital status
	Currently married (Base reference)
	Never married	-0.98419	0.105279
	Separated / divorced	0.66699	0.556245
	Widowed	-2.77928	0.008294	*
	Education level
	Primary (Base reference)
	Secondary	0.32413	0.624772		-1.2305	0.400558		-1.45976	0.2749
	Tertiary	-0.31877	0.65572		-1.80677	0.245535		1.61238	0.226919
	Employment status
	Working (Base reference)
	Student	0.23971	0.927259
	Housewife	-2.17337	0.000357	*
	Retired	-1.84393	0.036826	*
	Unemployed (able)	-2.23391	0.134785
	Unemployed (unable)	0.24942	0.901257
	Others	-8.56594	0.002473	*
	Income category
	< $2000 (Base reference)
	$2000-$3999	1.03013	0.036299	*
	$4000-$5999	1.11977	0.062326
	$6000-$9999	2.98368	1.14e-05	*
	>$10,000	3.93719	3.55e-06	*
	Housing type
	Small public housing (Base reference)
	Large public housing	-0.33241	0.544156
	Private housing	-1.11396	0.125267
	Anthropometric measurements
	Height (cm)
	Weight (kg)
	Body mass index
	Waist circumference (cm)	-0.09459	9.72e-07	*
	Hip circumference (cm)
	Waist-hip ratio
	* Beta coefficients are significant at 5% level.

## Sheet: PCS Model 3A
	PCS Model 3A Forward Selection with Blood Pressure/Laboratory Results Main Effects
		Overall			Malay vs. Chinese Interaction			Indian vs. Chinese Interaction
		Adj. R2 = 10.58%			No Change
		N = 2,678
	Variables	β	P-value		β	P-value		β	P-value
	(Constant)	61.5358	2e-16
	Age (years)	-0.06666	0.0028	*
	Gender
	Male (Base reference)
	Female	-1.35765	0.007986	*	-2.60153	0.013568	*	-2.66776	0.007671	*
	Ethnic group
	Chinese (Base reference)
	Malay	0.13776	0.920186
	Indian	-2.29572	0.065652	*
	Marital status
	Currently married (Base reference)
	Never married	-0.98419	0.105279
	Separated / divorced	0.66699	0.556245
	Widowed	-2.77928	0.008294	*
	Education level
	Primary (Base reference)
	Secondary	0.32413	0.624772		-1.2305	0.400558		-1.45976	0.2749
	Tertiary	-0.31877	0.65572		-1.80677	0.245535		1.61238	0.226919
	Employment status
	Working (Base reference)
	Student	0.23971	0.927259
	Housewife	-2.17337	0.000357	*
	Retired	-1.84393	0.036826	*
	Unemployed (able)	-2.23391	0.134785
	Unemployed (unable)	0.24942	0.901257
	Others	-8.56594	0.002473	*
	Income category
	< $2000 (Base reference)
	$2000-$3999	1.03013	0.036299	*
	$4000-$5999	1.11977	0.062326
	$6000-$9999	2.98368	1.14e-05	*
	>$10,000	3.93719	3.55e-06	*
	Housing type
	Small public housing (Base reference)
	Large public housing	-0.33241	0.544156
	Private housing	-1.11396	0.125267
	Anthropometric measurements
	Height (cm)
	Weight (kg)
	Body mass index
	Waist circumference (cm)	-0.09459	9.72e-07	*
	Hip circumference (cm)
	Waist-hip ratio
	Blood pressure measurements
	Systolic blood pressure (mmHg)
	Diastolic blood pressure (mmHg)
	Laboratory measurements
	HOMA-IR
	log Insulin (mU/L)
	log Fasting plamsa glucose (mmol/L)
	log High-density lipoprotein (mmol/L)
	log Low-density lipoprotein (mmol/L)
	log Cholesterol (mmol/L)
	log Triglyceride (mmol/L)
	log C-reactive protein (mg/L)
	* Beta coefficients are significant at 5% level.

## Sheet: PSC Model 3B
	PCS Model 3B Forward Selection with Blood Pressure/Laboratory Results Interaction Effects by Ethnicity
		Overall			Malay vs. Chinese Interaction			Indian vs. Chinese Interaction
		Adj. R2 = 10.58%			No Change
		N = 2,678
	Variables	β	P-value		β	P-value		β	P-value
	(Constant)	61.5358	2e-16
	Age (years)	-0.06666	0.0028	*
	Gender
	Male (Base reference)
	Female	-1.35765	0.007986	*	-2.60153	0.013568	*	-2.66776	0.007671	*
	Ethnic group
	Chinese (Base reference)
	Malay	0.13776	0.920186
	Indian	-2.29572	0.065652	*
	Marital status
	Currently married (Base reference)
	Never married	-0.98419	0.105279
	Separated / divorced	0.66699	0.556245
	Widowed	-2.77928	0.008294	*
	Education level
	Primary (Base reference)
	Secondary	0.32413	0.624772		-1.2305	0.400558		-1.45976	0.2749
	Tertiary	-0.31877	0.65572		-1.80677	0.245535		1.61238	0.226919
	Employment status
	Working (Base reference)
	Student	0.23971	0.927259
	Housewife	-2.17337	0.000357	*
	Retired	-1.84393	0.036826	*
	Unemployed (able)	-2.23391	0.134785
	Unemployed (unable)	0.24942	0.901257
	Others	-8.56594	0.002473	*
	Income category
	< $2000 (Base reference)
	$2000-$3999	1.03013	0.036299	*
	$4000-$5999	1.11977	0.062326
	$6000-$9999	2.98368	1.14e-05	*
	>$10,000	3.93719	3.55e-06	*
	Housing type
	Small public housing (Base reference)
	Large public housing	-0.33241	0.544156
	Private housing	-1.11396	0.125267
	Anthropometric measurements
	Height (cm)
	Weight (kg)
	Body mass index
	Waist circumference (cm)	-0.09459	9.72e-07	*
	Hip circumference (cm)
	Waist-hip ratio
	Blood pressure measurements
	Systolic blood pressure (mmHg)
	Diastolic blood pressure (mmHg)
	Laboratory measurements
	HOMA-IR
	log Insulin (mU/L)
	log Fasting plamsa glucose (mmol/L)
	log High-density lipoprotein (mmol/L)
	log Low-density lipoprotein (mmol/L)
	log Cholesterol (mmol/L)
	log Triglyceride (mmol/L)
	log C-reactive protein (mg/L)
	* Beta coefficients are significant at 5% level.

## Sheet: PCS Model 4A
	PCS Model 4A Forward Selection with Comorbidities Main Effects
		Overall			Malay vs. Chinese Interaction			Indian vs. Chinese Interaction
		Adj. R2 = 15.69%
		N = 2,678
	Variables	β	P-value		β	P-value		β	P-value
	(Constant)	58.237	2e-16
	Age (years)	-0.01906	0.388973
	Gender
	Male (Base reference)
	Female	-0.64108	0.201536		-3.02875	0.003122	*	-3.00634	0.00205	*
	Ethnic group
	Chinese (Base reference)
	Malay	-0.27583	0.837061
	Indian	-1.81317	0.138881
	Marital status
	Currently married (Base reference)
	Never married	-0.62876	0.287391
	Separated / divorced	0.83456	0.449316
	Widowed	-2.41953	0.018067	*
	Education level
	Primary (Base reference)
	Secondary	0.31581	0.624026		-0.96647	0.49802		-1.50249	0.24846
	Tertiary	-0.19677	0.777787		-1.45911	0.335365		1.24005	0.340513
	Employment status
	Working (Base reference)
	Student	0.75119	0.76909
	Housewife	-2.14898	0.000279	*
	Retired	-1.58347	0.066447
	Unemployed (able)	-1.45947	0.314931
	Unemployed (unable)	-0.06572	0.973149
	Others	-6.2681	0.023062	*
	Income category
	< $2000 (Base reference)
	$2000-$3999	0.8883	0.06331
	$4000-$5999	0.9058	0.121687
	$6000-$9999	2.5643	0.000106	*
	>$10,000	3.4158	3.8e-05	*
	Housing type
	Small public housing (Base reference)
	Large public housing	-0.20756	0.697059
	Private housing	-1.19784	0.090292
	Anthropometric measurements
	Height (cm)
	Weight (kg)
	Body mass index
	Waist circumference (cm)	-0.06867	0.000303	*
	Hip circumference (cm)
	Waist-hip ratio
	Blood pressure measurements
	Systolic blood pressure (mmHg)
	Diastolic blood pressure (mmHg)
	Laboratory measurements
	HOMA-IR
	log Insulin (mU/L)
	log Fasting plamsa glucose (mmol/L)
	log High-density lipoprotein (mmol/L)
	log Low-density lipoprotein (mmol/L)
	log Cholesterol (mmol/L)
	log Triglyceride (mmol/L)
	log C-reactive protein (mg/L)
	History of co-morbidities
	Hypertension
	Diabetes mellitus	-1.87753	0.004903	*
	Coronary heart disease	-3.0004	0.006357	*
	Cerebrovascular accident (stroke)	-6.42467	0.000196	*
	Asthma lung disease	-2.28953	0.006122	*
	Cancer	-3.92631	0.04559	*
	Musculoskeletal illness	-4.64834	2e-16	*
	On medication (hypertensive / diabetics / lipid-lowering)
	* Beta coefficients are significant at 5% level.

## Sheet: PCS Model 4B
	PCS Model 4B Forward Selection with Comorbidities Interaction Effects by Ethnicity
		Overall			Malay vs. Chinese Interaction			Indian vs. Chinese Interaction
		Adj. R2 = 16.69%
		N = 2,678
	Variables	β	P-value		β	P-value		β	P-value
	(Constant)	57.715	2e-16
	Age (years)	-0.017916	0.415363
	Gender
	Male (Base reference)
	Female	-0.722889	0.147841		-2.6056	0.0109	*	-2.48063	0.011322	*
	Ethnic group
	Chinese (Base reference)
	Malay	0.12989	0.924548
	Indian	-1.10495	0.376066
	Marital status
	Currently married (Base reference)
	Never married	-0.637348	0.278187
	Separated / divorced	0.811006	0.459645
	Widowed	-2.161	0.033953	*
	Education level
	Primary (Base reference)
	Secondary	0.391607	0.541242		-1.02273	0.474463		-1.43636	0.267171
	Tertiary	-0.050402	0.942148		-1.35859	0.36929		0.940147	0.468302
	Employment status
	Working (Base reference)
	Student	0.34177	0.893437
	Housewife	-2.20058	0.000185	*
	Retired	-1.81256	0.034785	*
	Unemployed (able)	-1.7705	0.220635
	Unemployed (unable)	0.009662	0.996032
	Others	-8.59263	0.002181	*
	Income category
	< $2000 (Base reference)
	$2000-$3999	0.852245	0.073388
	$4000-$5999	0.842026	0.147996
	$6000-$9999	2.49715	0.000147	*
	>$10,000	3.33006	5.38e-05	*
	Housing type
	Small public housing (Base reference)
	Large public housing	-0.219365	0.679208
	Private housing	-1.16034	0.098924
	Anthropometric measurements
	Height (cm)
	Weight (kg)
	Body mass index
	Waist circumference (cm)	-0.065905	0.000502	*
	Hip circumference (cm)
	Waist-hip ratio
	Blood pressure measurements
	Systolic blood pressure (mmHg)
	Diastolic blood pressure (mmHg)
	Laboratory measurements
	HOMA-IR
	log Insulin (mU/L)
	log Fasting plamsa glucose (mmol/L)
	log High-density lipoprotein (mmol/L)
	log Low-density lipoprotein (mmol/L)
	log Cholesterol (mmol/L)
	log Triglyceride (mmol/L)
	log C-reactive protein (mg/L)
	History of co-morbidities
	Hypertension
	Diabetes mellitus	-1.82147	0.006102	*
	Coronary heart disease	-2.68381	0.01445	*
	Cerebrovascular accident (stroke)	-7.3516	0.000341	*	22.0905	0.001332	*	-3.45919	0.3883
	Asthma lung disease	-2.62529	0.030533	*	-2.6264	0.219073		3.47212	0.068158
	Cancer	-3.76548	0.054437
	Musculoskeletal illness	-3.52549	3.26e-12	*	-2.72578	0.041432	*	-4.72657	2.07e-05	*
	On medication (hypertensive / diabetics / lipid-lowering)
	* Beta coefficients are significant at 5% level.

## Sheet: PCS Model 5A
	PCS Model 5A Forward Selection with Behavioural/Lifestyle Main Effects
		Overall			Malay vs. Chinese Interaction			Indian vs. Chinese Interaction
		Adj. R2 = 17.14%
		N = 2,678
	Variables	β	P-value		β	P-value		β	P-value
	(Constant)	57.6	2e-16
	Age (years)	-0.01864	0.401659
	Gender
	Male (Base reference)
	Female	-0.583317	0.252664		-2.65567	0.009507	*	-2.1774	0.026334	*
	Ethnic group
	Chinese (Base reference)
	Malay	0.390394	0.776532
	Indian	-1.09069	0.381058
	Marital status
	Currently married (Base reference)
	Never married	-0.757342	0.197413
	Separated / divorced	0.851285	0.436925
	Widowed	-2.32017	0.022737	*
	Education level
	Primary (Base reference)
	Secondary	0.285016	0.656121		-0.879869	0.537429		-1.49488	0.24692
	Tertiary	-0.263963	0.704105		-1.09628	0.468304		0.964596	0.45571
	Employment status
	Working (Base reference)
	Student	0.0088212	0.997239
	Housewife	-2.08926	0.000393	*
	Retired	-1.8932	0.02719	*
	Unemployed (able)	-1.69771	0.239066
	Unemployed (unable)	0.130446	0.946332
	Others	-8.80855	0.001642	*
	Income category
	< $2000 (Base reference)
	$2000-$3999	0.770369	0.10505
	$4000-$5999	0.703364	0.226433
	$6000-$9999	2.27935	0.000539	*
	>$10,000	3.10057	0.000174	*
	Housing type
	Small public housing (Base reference)
	Large public housing	-0.239046	0.651446
	Private housing	-1.20509	0.085982
	Anthropometric measurements
	Height (cm)
	Weight (kg)
	Body mass index
	Waist circumference (cm)	-0.0615961	0.001139	*
	Hip circumference (cm)
	Waist-hip ratio
	Blood pressure measurements
	Systolic blood pressure (mmHg)
	Diastolic blood pressure (mmHg)
	Laboratory measurements
	HOMA-IR
	log Insulin (mU/L)
	log Fasting plamsa glucose (mmol/L)
	log High-density lipoprotein (mmol/L)
	log Low-density lipoprotein (mmol/L)
	log Cholesterol (mmol/L)
	log Triglyceride (mmol/L)
	log C-reactive protein (mg/L)
	History of co-morbidities
	Hypertension
	Diabetes mellitus	-1.88268	0.004522	*
	Coronary heart disease	-2.80807	0.01032	*
	Cerebrovascular accident (stroke)	-7.75855	0.000156	*	21.599	0.00166	*	-3.16242	0.429136
	Asthma lung disease	-2.69707	0.025951	*	-2.67103	0.210291		3.48848	0.066279
	Cancer	-3.71327	0.057354
	Musculoskeletal illness	-3.50837	4.13e-12	*	-2.63756	0.047937	*	-4.65763	2.6e-05	*
	On medication (hypertensive / diabetics / lipid-lowering)
	Smoking
	Never smoke (Base reference)
	Ever smoke
	Currently smoke
	Alcohol consumption
	Never drink (Base reference)
	Ever drink	1.69874	0.002328	*
	Currently drink	0.574028	0.193219
	Family function measure
	Physical energy expenditure per day	-0.0005409	0.005446	*
	* Beta coefficients are significant at 5% level.

## Sheet: PCS Model 5B
	PCS Model 5B Forward Selection with Behavioural/Lifestyle Interaction Effects by Ethnicity
		Overall			Malay vs. Chinese Interaction			Indian vs. Chinese Interaction
		Adj. R2 = 17.14%			No Change
		N = 2,678
	Variables	β	P-value		β	P-value		β	P-value
	(Constant)	57.6	2e-16
	Age (years)	-0.01864	0.401659
	Gender
	Male (Base reference)
	Female	-0.583317	0.252664		-2.65567	0.009507	*	-2.1774	0.026334	*
	Ethnic group
	Chinese (Base reference)
	Malay	0.390394	0.776532
	Indian	-1.09069	0.381058
	Marital status
	Currently married (Base reference)
	Never married	-0.757342	0.197413
	Separated / divorced	0.851285	0.436925
	Widowed	-2.32017	0.022737	*
	Education level
	Primary (Base reference)
	Secondary	0.285016	0.656121		-0.879869	0.537429		-1.49488	0.24692
	Tertiary	-0.263963	0.704105		-1.09628	0.468304		0.964596	0.45571
	Employment status
	Working (Base reference)
	Student	0.0088212	0.997239
	Housewife	-2.08926	0.000393	*
	Retired	-1.8932	0.02719	*
	Unemployed (able)	-1.69771	0.239066
	Unemployed (unable)	0.130446	0.946332
	Others	-8.80855	0.001642	*
	Income category
	< $2000 (Base reference)
	$2000-$3999	0.770369	0.10505
	$4000-$5999	0.703364	0.226433
	$6000-$9999	2.27935	0.000539	*
	>$10,000	3.10057	0.000174	*
	Housing type
	Small public housing (Base reference)
	Large public housing	-0.239046	0.651446
	Private housing	-1.20509	0.085982
	Anthropometric measurements
	Height (cm)
	Weight (kg)
	Body mass index
	Waist circumference (cm)	-0.0615961	0.001139	*
	Hip circumference (cm)
	Waist-hip ratio
	Blood pressure measurements
	Systolic blood pressure (mmHg)
	Diastolic blood pressure (mmHg)
	Laboratory measurements
	HOMA-IR
	log Insulin (mU/L)
	log Fasting plamsa glucose (mmol/L)
	log High-density lipoprotein (mmol/L)
	log Low-density lipoprotein (mmol/L)
	log Cholesterol (mmol/L)
	log Triglyceride (mmol/L)
	log C-reactive protein (mg/L)
	History of co-morbidities
	Hypertension
	Diabetes mellitus	-1.88268	0.004522	*
	Coronary heart disease	-2.80807	0.01032	*
	Cerebrovascular accident (stroke)	-7.75855	0.000156	*	21.599	0.00166	*	-3.16242	0.429136
	Asthma lung disease	-2.69707	0.025951	*	-2.67103	0.210291		3.48848	0.066279
	Cancer	-3.71327	0.057354
	Musculoskeletal illness	-3.50837	4.13e-12	*	-2.63756	0.047937	*	-4.65763	2.6e-05	*
	On medication (hypertensive / diabetics / lipid-lowering)
	Smoking
	Never smoke (Base reference)
	Ever smoke
	Currently smoke
	Alcohol consumption
	Never drink (Base reference)
	Ever drink	1.69874	0.002328	*
	Currently drink	0.574028	0.193219
	Family function measure
	Physical energy expenditure per day	-0.0005409	0.005446	*
	* Beta coefficients are significant at 5% level.
