# Supplementary material for: Determinants of Health-Related Quality of Life (HRQoL) in the Multiethnic Singapore Population – A National Cohort Study
Source: PLoS One. 2013 Jun 27;8(6):e67138. doi: 10.1371/journal.pone.0067138 (PMC3695030; doi:10.1371/journal.pone.0067138)
Supplement: Table S4 — MCS hierarchical regression model (from Model 1A to 5B) (XLS) [file pone.0067138.s004.xls]

## Sheet: MCS Model 1A
	MCS Model 1A Enter Socio-demographic Main Effects
		Overall			Malay vs. Chinese Interaction			Indian vs. Chinese Interaction
		Adj. R2 = 4.759%
		N = 2,678
	Variables	β	P-value		β	P-value		β	P-value
	(Constant)	42.2521	2e-16
	Age (years)	0.13171	3.56e-09	*
	Gender
	Male (Base reference)
	Female	-1.25709	0.002304	*
	Ethnic group
	Chinese (Base reference)
	Malay	3.50435	1.9e-10	*
	Indian	0.9299	0.064341
	Marital status
	Currently married (Base reference)
	Never married	-0.62585	0.308986
	Separated / divorced	-0.90845	0.429623
	Widowed	-2.0837	0.049792	*
	Education level
	Primary (Base reference)
	Secondary	1.04181	0.058153
	Tertiary	0.80553	0.194912
	Employment status
	Working (Base reference)
	Student	-2.26791	0.393878
	Housewife	0.81827	0.182481
	Retired	-0.19557	0.827101
	Unemployed (able)	-3.34503	0.027162	*
	Unemployed (unable)	0.85917	0.67306
	Others	-1.53308	0.592865
	Income category
	< $2000 (Base reference)
	$2000-$3999	2.11461	2.21e-05	*
	$4000-$5999	1.29457	0.033437	*
	$6000-$9999	2.38332	0.000528	*
	>$10,000	3.6435	2.28e-05	*
	Housing type
	Small public housing (Base reference)
	Large public housing	-0.60378	0.276884
	Private housing	-0.07303	0.920998
	* Beta coefficients are significant at 5% level.

## Sheet: MCS Model 1B
	MCS Model 1B Forward Selection with Socio-demographic Interaction Effects by Ethnicity
		Overall			Malay vs. Chinese Interaction			Indian vs. Chinese Interaction
		Adj. R2 = 4.759%			No Change
		N = 2,678
	Variables	β	P-value		β	P-value		β	P-value
	(Constant)	42.2521	2e-16
	Age (years)	0.13171	3.56e-09	*
	Gender
	Male (Base reference)
	Female	-1.25709	0.002304	*
	Ethnic group
	Chinese (Base reference)
	Malay	3.50435	1.9e-10	*
	Indian	0.9299	0.064341
	Marital status
	Currently married (Base reference)
	Never married	-0.62585	0.308986
	Separated / divorced	-0.90845	0.429623
	Widowed	-2.0837	0.049792	*
	Education level
	Primary (Base reference)
	Secondary	1.04181	0.058153
	Tertiary	0.80553	0.194912
	Employment status
	Working (Base reference)
	Student	-2.26791	0.393878
	Housewife	0.81827	0.182481
	Retired	-0.19557	0.827101
	Unemployed (able)	-3.34503	0.027162	*
	Unemployed (unable)	0.85917	0.67306
	Others	-1.53308	0.592865
	Income category
	< $2000 (Base reference)
	$2000-$3999	2.11461	2.21e-05	*
	$4000-$5999	1.29457	0.033437	*
	$6000-$9999	2.38332	0.000528	*
	>$10,000	3.6435	2.28e-05	*
	Housing type
	Small public housing (Base reference)
	Large public housing	-0.60378	0.276884
	Private housing	-0.07303	0.920998
	* Beta coefficients are significant at 5% level.

## Sheet: MCS Model 2A
	MCS Model 2A Forward Selection with Anthropometrics Main Effects
		Overall			Malay vs. Chinese Interaction			Indian vs. Chinese Interaction
		Adj. R2 = 4.759%			No Change
		N = 2,678
	Variables	β	P-value		β	P-value		β	P-value
	(Constant)	42.2521	2e-16
	Age (years)	0.13171	3.56e-09	*
	Gender
	Male (Base reference)
	Female	-1.25709	0.002304	*
	Ethnic group
	Chinese (Base reference)
	Malay	3.50435	1.9e-10	*
	Indian	0.9299	0.064341
	Marital status
	Currently married (Base reference)
	Never married	-0.62585	0.308986
	Separated / divorced	-0.90845	0.429623
	Widowed	-2.0837	0.049792	*
	Education level
	Primary (Base reference)
	Secondary	1.04181	0.058153
	Tertiary	0.80553	0.194912
	Employment status
	Working (Base reference)
	Student	-2.26791	0.393878
	Housewife	0.81827	0.182481
	Retired	-0.19557	0.827101
	Unemployed (able)	-3.34503	0.027162	*
	Unemployed (unable)	0.85917	0.67306
	Others	-1.53308	0.592865
	Income category
	< $2000 (Base reference)
	$2000-$3999	2.11461	2.21e-05	*
	$4000-$5999	1.29457	0.033437	*
	$6000-$9999	2.38332	0.000528	*
	>$10,000	3.6435	2.28e-05	*
	Housing type
	Small public housing (Base reference)
	Large public housing	-0.60378	0.276884
	Private housing	-0.07303	0.920998
	Anthropometric measurements
	Height (cm)
	Weight (kg)
	Body mass index
	Waist circumference (cm)
	Hip circumference (cm)
	Waist-hip ratio
	* Beta coefficients are significant at 5% level.

## Sheet: MCS Model 2B
	MCS Model 2B Forward Selection with Anthropometrics Interaction Effects by Ethnicity
		Overall			Malay vs. Chinese Interaction			Indian vs. Chinese Interaction
		Adj. R2 = 4.759%			No Change
		N = 2,678
	Variables	β	P-value		β	P-value		β	P-value
	(Constant)	42.2521	2e-16
	Age (years)	0.13171	3.56e-09	*
	Gender
	Male (Base reference)
	Female	-1.25709	0.002304	*
	Ethnic group
	Chinese (Base reference)
	Malay	3.50435	1.9e-10	*
	Indian	0.9299	0.064341
	Marital status
	Currently married (Base reference)
	Never married	-0.62585	0.308986
	Separated / divorced	-0.90845	0.429623
	Widowed	-2.0837	0.049792	*
	Education level
	Primary (Base reference)
	Secondary	1.04181	0.058153
	Tertiary	0.80553	0.194912
	Employment status
	Working (Base reference)
	Student	-2.26791	0.393878
	Housewife	0.81827	0.182481
	Retired	-0.19557	0.827101
	Unemployed (able)	-3.34503	0.027162	*
	Unemployed (unable)	0.85917	0.67306
	Others	-1.53308	0.592865
	Income category
	< $2000 (Base reference)
	$2000-$3999	2.11461	2.21e-05	*
	$4000-$5999	1.29457	0.033437	*
	$6000-$9999	2.38332	0.000528	*
	>$10,000	3.6435	2.28e-05	*
	Housing type
	Small public housing (Base reference)
	Large public housing	-0.60378	0.276884
	Private housing	-0.07303	0.920998
	Anthropometric measurements
	Height (cm)
	Weight (kg)
	Body mass index
	Waist circumference (cm)
	Hip circumference (cm)
	Waist-hip ratio
	* Beta coefficients are significant at 5% level.

## Sheet: MCS Model 3A
	MCS Model 3A Forward Selection with Blood Pressure/Laboratory Results Main Effects
		Overall			Malay vs. Chinese Interaction			Indian vs. Chinese Interaction
		Adj. R2 = 5.345%
		N = 2,678
	Variables	β	P-value		β	P-value		β	P-value
	(Constant)	41.5539	2e-16
	Age (years)	0.12692	1.87e-08	*
	Gender
	Male (Base reference)
	Female	-1.01688	0.019387	*
	Ethnic group
	Chinese (Base reference)
	Malay	3.69597	2.14e-11	*
	Indian	1.42812	0.005706	*
	Marital status
	Currently married (Base reference)
	Never married	-0.63234	0.302611
	Separated / divorced	-0.90573	0.429598
	Widowed	-2.05638	0.052144
	Education level
	Primary (Base reference)
	Secondary	1.03108	0.060031
	Tertiary	0.77507	0.212116
	Employment status
	Working (Base reference)
	Student	-2.61866	0.323659
	Housewife	0.96608	0.115111
	Retired	-0.10562	0.9059
	Unemployed (able)	-3.24764	0.031474	*
	Unemployed (unable)	0.99758	0.623236
	Others	-0.8682	0.761672
	Income category
	< $2000 (Base reference)
	$2000-$3999	2.11706	2.04e-05	*
	$4000-$5999	1.31862	0.029807	*
	$6000-$9999	2.44618	0.000362	*
	>$10,000	3.65495	2.03e-05	*
	Housing type
	Small public housing (Base reference)
	Large public housing	-0.60078	0.277797
	Private housing	-0.09804	0.893758
	Anthropometric measurements
	Height (cm)
	Weight (kg)
	Body mass index
	Waist circumference (cm)
	Hip circumference (cm)
	Waist-hip ratio
	Blood pressure measurements
	Systolic blood pressure (mmHg)
	Diastolic blood pressure (mmHg)	0.03894	0.040986	*
	Laboratory measurements
	HOMA-IR
	log Insulin (mU/L)	-1.2579	4.22e-05	*
	log Fasting plamsa glucose (mmol/L)
	log High-density lipoprotein (mmol/L)
	log Low-density lipoprotein (mmol/L)
	log Cholesterol (mmol/L)
	log Triglyceride (mmol/L)
	log C-reactive protein (mg/L)
	* Beta coefficients are significant at 5% level.

## Sheet: MCS Model 3B
	MCS Model 3B Forward Selection with Blood Pressure/Laboratory Results Interaction Effects by Ethnicity
		Overall			Malay vs. Chinese Interaction			Indian vs. Chinese Interaction
		Adj. R2 = 5.833%
		N = 2,678
	Variables	β	P-value		β	P-value		β	P-value
	(Constant)	41.5401	2e-16
	Age (years)	0.12641	2.14e-08	*
	Gender
	Male (Base reference)
	Female	-0.80069	0.083464
	Ethnic group
	Chinese (Base reference)
	Malay	2.11623	0.263634
	Indian	6.09924	0.00125	*
	Marital status
	Currently married (Base reference)
	Never married	-0.60396	0.324014
	Separated / divorced	-0.86815	0.447905
	Widowed	-1.8749	0.07631
	Education level
	Primary (Base reference)
	Secondary	1.04489	0.056447
	Tertiary	0.65644	0.29053
	Employment status
	Working (Base reference)
	Student	-2.30271	0.384874
	Housewife	0.91168	0.136591
	Retired	-0.08833	0.921055
	Unemployed (able)	-3.21046	0.033052	*
	Unemployed (unable)	0.9308	0.646496
	Others	-0.9953	0.727564
	Income category
	< $2000 (Base reference)
	$2000-$3999	2.13263	1.72e-05	*
	$4000-$5999	1.36042	0.024726	*
	$6000-$9999	2.46102	0.000324	*
	>$10,000	3.76459	1.1e-05	*
	Housing type
	Small public housing (Base reference)
	Large public housing	-0.52335	0.3442
	Private housing	-0.01335	0.985484
	Anthropometric measurements
	Height (cm)
	Weight (kg)
	Body mass index
	Waist circumference (cm)
	Hip circumference (cm)
	Waist-hip ratio
	Blood pressure measurements
	Systolic blood pressure (mmHg)
	Diastolic blood pressure (mmHg)	0.03673	0.053762
	Laboratory measurements
	HOMA-IR
	log Insulin (mU/L)	-1.09681	0.004579	*	0.48353	0.575689		-1.94156	0.018128	*
	log Fasting plamsa glucose (mmol/L)
	log High-density lipoprotein (mmol/L)	-0.80941	0.402976		1.94504	0.319487		-6.17012	0.000508	*
	log Low-density lipoprotein (mmol/L)
	log Cholesterol (mmol/L)
	log Triglyceride (mmol/L)
	log C-reactive protein (mg/L)
	* Beta coefficients are significant at 5% level.

## Sheet: MCS Model 4A
	MCS Model 4A Forward Selection with Comorbidities Main Effects
		Overall			Malay vs. Chinese Interaction			Indian vs. Chinese Interaction
		Adj. R2 = 9.673%
		N = 2,678
	Variables	β	P-value		β	P-value		β	P-value
	(Constant)	39.56	2e-16
	Age (years)	0.1778	1.94e-14	*
	Gender
	Male (Base reference)
	Female	-0.3458	0.447664
	Ethnic group
	Chinese (Base reference)
	Malay	1.627	0.380455
	Indian	6.258	0.00125	*
	Marital status
	Currently married (Base reference)
	Never married	-0.3079	0.608263
	Separated / divorced	-0.7546	0.501006
	Widowed	-1.634	0.115172
	Education level
	Primary (Base reference)
	Secondary	1.07	0.046218	*
	Tertiary	0.8099	0.183263
	Employment status
	Working (Base reference)
	Student	-1.689	0.516573
	Housewife	0.8807	0.142113
	Retired	0.0364	0.966969
	Unemployed (able)	-2.527	0.08706
	Unemployed (unable)	0.7295	0.713648
	Others	0.8574	0.760197
	Income category
	< $2000 (Base reference)
	$2000-$3999	1.981	4.68e-05	*
	$4000-$5999	1.221	0.040091	*
	$6000-$9999	2.105	0.001727	*
	>$10,000	3.253	0.000108	*
	Housing type
	Small public housing (Base reference)
	Large public housing	-0.4391	0.418409
	Private housing	8.281e-05	0.999908
	Anthropometric measurements
	Height (cm)
	Weight (kg)
	Body mass index
	Waist circumference (cm)
	Hip circumference (cm)
	Waist-hip ratio
	Blood pressure measurements
	Systolic blood pressure (mmHg)
	Diastolic blood pressure (mmHg)	0.03901	0.037542	*
	Laboratory measurements
	HOMA-IR
	log Insulin (mU/L)	-0.7629	0.046093	*	0.5726	0.498802		-2.005	0.012783	*
	log Fasting plamsa glucose (mmol/L)
	log High-density lipoprotein (mmol/L)	-1.092	0.250164		1.776	0.353936		-6.419	0.000224	*
	log Low-density lipoprotein (mmol/L)
	log Cholesterol (mmol/L)
	log Triglyceride (mmol/L)
	log C-reactive protein (mg/L)
	History of co-morbidities
	Hypertension
	Diabetes mellitus
	Coronary heart disease
	Cerebrovascular accident (stroke)	-3.535	0.044666	*
	Asthma lung disease	-2.522	0.002943	*
	Cancer
	Musculoskeletal illness	-3.977	2e-16	*
	On medication (hypertensive / diabetics / lipid-lowering)	-1.693	0.000618	*
	* Beta coefficients are significant at 5% level.

## Sheet: MCS Model 4B
	MCS Model 4B Forward Selection with Comorbidities Interaction Effects by Ethnicity
		Overall			Malay vs. Chinese Interaction			Indian vs. Chinese Interaction
		Adj. R2 = 9.673%			No Change
		N = 2,678
	Variables	β	P-value		β	P-value		β	P-value
	(Constant)	39.56	2e-16
	Age (years)	0.1778	1.94e-14	*
	Gender
	Male (Base reference)
	Female	-0.3458	0.447664
	Ethnic group
	Chinese (Base reference)
	Malay	1.627	0.380455
	Indian	6.258	0.00125	*
	Marital status
	Currently married (Base reference)
	Never married	-0.3079	0.608263
	Separated / divorced	-0.7546	0.501006
	Widowed	-1.634	0.115172
	Education level
	Primary (Base reference)
	Secondary	1.07	0.046218	*
	Tertiary	0.8099	0.183263
	Employment status
	Working (Base reference)
	Student	-1.689	0.516573
	Housewife	0.8807	0.142113
	Retired	0.0364	0.966969
	Unemployed (able)	-2.527	0.08706
	Unemployed (unable)	0.7295	0.713648
	Others	0.8574	0.760197
	Income category
	< $2000 (Base reference)
	$2000-$3999	1.981	4.68e-05	*
	$4000-$5999	1.221	0.040091	*
	$6000-$9999	2.105	0.001727	*
	>$10,000	3.253	0.000108	*
	Housing type
	Small public housing (Base reference)
	Large public housing	-0.4391	0.418409
	Private housing	8.281e-05	0.999908
	Anthropometric measurements
	Height (cm)
	Weight (kg)
	Body mass index
	Waist circumference (cm)
	Hip circumference (cm)
	Waist-hip ratio
	Blood pressure measurements
	Systolic blood pressure (mmHg)
	Diastolic blood pressure (mmHg)	0.03901	0.037542	*
	Laboratory measurements
	HOMA-IR
	log Insulin (mU/L)	-0.7629	0.046093	*	0.5726	0.498802		-2.005	0.012783	*
	log Fasting plamsa glucose (mmol/L)
	log High-density lipoprotein (mmol/L)	-1.092	0.250164		1.776	0.353936		-6.419	0.000224	*
	log Low-density lipoprotein (mmol/L)
	log Cholesterol (mmol/L)
	log Triglyceride (mmol/L)
	log C-reactive protein (mg/L)
	History of co-morbidities
	Hypertension
	Diabetes mellitus
	Coronary heart disease
	Cerebrovascular accident (stroke)	-3.535	0.044666	*
	Asthma lung disease	-2.522	0.002943	*
	Cancer
	Musculoskeletal illness	-3.977	2e-16	*
	On medication (hypertensive / diabetics / lipid-lowering)	-1.693	0.000618	*
	* Beta coefficients are significant at 5% level.

## Sheet: MCS Model 5A
	MCS Model 5A Forward Selection with Behavioural/Lifestyle Main Effects
		Overall			Malay vs. Chinese Interaction			Indian vs. Chinese Interaction
		Adj. R2 = 14.61%
		N = 2,678
	Variables	β	P-value		β	P-value		β	P-value
	(Constant)	35.331	2e-16
	Age (years)	0.186945	2e-16	*
	Gender
	Male (Base reference)
	Female	-0.921629	0.051106
	Ethnic group
	Chinese (Base reference)
	Malay	0.849867	0.638431
	Indian	5.53292	0.00217	*
	Marital status
	Currently married (Base reference)
	Never married	0.35428	0.546735
	Separated / divorced	0.281329	0.797124
	Widowed	-1.10567	0.273201
	Education level
	Primary (Base reference)
	Secondary	1.24744	0.017086	*
	Tertiary	0.951678	0.110861
	Employment status
	Working (Base reference)
	Student	-3.16855	0.211756
	Housewife	0.595993	0.30908
	Retired	0.0811578	0.92437
	Unemployed (able)	-2.50866	0.080734
	Unemployed (unable)	-0.0309213	0.987247
	Others	1.2225	0.655383
	Income category
	< $2000 (Base reference)
	$2000-$3999	1.8569	8.84e-05	*
	$4000-$5999	0.826133	0.155274
	$6000-$9999	1.79825	0.00612	*
	>$10,000	2.74805	0.000801	*
	Housing type
	Small public housing (Base reference)
	Large public housing	-0.745645	0.158282
	Private housing	-0.707268	0.313978
	Anthropometric measurements
	Height (cm)
	Weight (kg)
	Body mass index
	Waist circumference (cm)
	Hip circumference (cm)
	Waist-hip ratio
	Blood pressure measurements
	Systolic blood pressure (mmHg)
	Diastolic blood pressure (mmHg)	0.0249664	0.172443
	Laboratory measurements
	HOMA-IR
	log Insulin (mU/L)	-0.761968	0.040483	*	0.721101	0.381924		-2.02283	0.00985	*
	log Fasting plamsa glucose (mmol/L)
	log High-density lipoprotein (mmol/L)	-1.1845	0.201206		1.9821	0.288376		-5.88673	0.00052	*
	log Low-density lipoprotein (mmol/L)
	log Cholesterol (mmol/L)
	log Triglyceride (mmol/L)
	log C-reactive protein (mg/L)
	History of co-morbidities
	Hypertension
	Diabetes mellitus
	Coronary heart disease
	Cerebrovascular accident (stroke)	-3.43486	0.044912	*
	Asthma lung disease	-2.59088	0.001726	*
	Cancer
	Musculoskeletal illness	-3.89036	0	*
	On medication (hypertensive / diabetics / lipid-lowering)	-1.83591	0.000144	*
	Smoking
	Never smoke (Base reference)
	Ever smoke	-1.76621	0.00403	*
	Currently smoke	-1.60757	0.00745	*
	Alcohol consumption
	Never drink (Base reference)
	Ever drink
	Currently drink
	Family function measure	0.0872614	2e-16	*
	Physical energy expenditure per day	0.0004898	0.011471	*
	* Beta coefficients are significant at 5% level.

## Sheet: MCS Model 5B
	MCS Model 5B Forward Selection with Behavioural/Lifestyle Interaction Effects by Ethnicity
		Overall			Malay vs. Chinese Interaction			Indian vs. Chinese Interaction
		Adj. R2 = 14.61%			No Change
		N = 2,678
	Variables	β	P-value		β	P-value		β	P-value
	(Constant)	35.331	2e-16
	Age (years)	0.186945	2e-16	*
	Gender
	Male (Base reference)
	Female	-0.921629	0.051106
	Ethnic group
	Chinese (Base reference)
	Malay	0.849867	0.638431
	Indian	5.53292	0.00217	*
	Marital status
	Currently married (Base reference)
	Never married	0.35428	0.546735
	Separated / divorced	0.281329	0.797124
	Widowed	-1.10567	0.273201
	Education level
	Primary (Base reference)
	Secondary	1.24744	0.017086	*
	Tertiary	0.951678	0.110861
	Employment status
	Working (Base reference)
	Student	-3.16855	0.211756
	Housewife	0.595993	0.30908
	Retired	0.0811578	0.92437
	Unemployed (able)	-2.50866	0.080734
	Unemployed (unable)	-0.0309213	0.987247
	Others	1.2225	0.655383
	Income category
	< $2000 (Base reference)
	$2000-$3999	1.8569	8.84e-05	*
	$4000-$5999	0.826133	0.155274
	$6000-$9999	1.79825	0.00612	*
	>$10,000	2.74805	0.000801	*
	Housing type
	Small public housing (Base reference)
	Large public housing	-0.745645	0.158282
	Private housing	-0.707268	0.313978
	Anthropometric measurements
	Height (cm)
	Weight (kg)
	Body mass index
	Waist circumference (cm)
	Hip circumference (cm)
	Waist-hip ratio
	Blood pressure measurements
	Systolic blood pressure (mmHg)
	Diastolic blood pressure (mmHg)	0.0249664	0.172443
	Laboratory measurements
	HOMA-IR
	log Insulin (mU/L)	-0.761968	0.040483	*	0.721101	0.381924		-2.02283	0.00985	*
	log Fasting plamsa glucose (mmol/L)
	log High-density lipoprotein (mmol/L)	-1.1845	0.201206		1.9821	0.288376		-5.88673	0.00052	*
	log Low-density lipoprotein (mmol/L)
	log Cholesterol (mmol/L)
	log Triglyceride (mmol/L)
	log C-reactive protein (mg/L)
	History of co-morbidities
	Hypertension
	Diabetes mellitus
	Coronary heart disease
	Cerebrovascular accident (stroke)	-3.43486	0.044912	*
	Asthma lung disease	-2.59088	0.001726	*
	Cancer
	Musculoskeletal illness	-3.89036	0	*
	On medication (hypertensive / diabetics / lipid-lowering)	-1.83591	0.000144	*
	Smoking
	Never smoke (Base reference)
	Ever smoke	-1.76621	0.00403	*
	Currently smoke	-1.60757	0.00745	*
	Alcohol consumption
	Never drink (Base reference)
	Ever drink
	Currently drink
	Family function measure	0.0872614	2e-16	*
	Physical energy expenditure per day	0.0004898	0.011471	*
	* Beta coefficients are significant at 5% level.
